# Supplementary material for: Examining the influence of knowledge transfer and dynamic capabilities on enterprise digital transformation
Source: PLoS One. 2024 Dec 16;19(12):e0311176. doi: 10.1371/journal.pone.0311176 (PMC11649124; doi:10.1371/journal.pone.0311176)
Supplement: S2 Table — (CSV) [file pone.0311176.s002.csv]

ID	KT1	KT2	KT3	KT4	PA1	PA2	PA3	CA1	CA2	CA3	RA1	RA2	RA3	DT1	DT2	DT3	DT4	DT5	KT	CA	RA	DT	FAC1_1	FAC2_1	FAC3_1	FAC4_1	PA
1	4	4	4	3	2	4	3	4	5	4	4	4	4	3	3	3	4	3	15	13	12	16	0.65240483	0.206729732	0.934942885	-0.264683464	9
2	1	2	2	3	2	3	4	3	3	3	1	1	3	2	2	2	3	2	8	9	5	11	-0.029740524	-1.070515641	0.524534068	-2.097034991	9
3	2	3	2	1	3	1	2	2	1	2	2	4	2	3	3	3	2	3	8	5	8	14	1.291846228	-1.545236715	-1.465906331	-0.646672558	6
4	4	5	5	5	4	5	4	2	4	4	5	4	3	3	3	3	2	3	19	10	12	14	-0.013513759	1.577540678	-0.11615421	-0.16576817	13
5	4	4	4	3	3	2	1	4	5	5	3	3	3	3	3	3	4	3	15	14	9	16	0.8284758	0.358366383	1.571036738	-1.729537574	6
6	5	5	5	4	4	3	4	3	5	2	5	4	3	3	3	3	2	3	19	10	12	14	0.003806993	1.621810604	-0.16221722	-0.167988542	11
7	3	2	4	4	3	2	1	1	1	1	3	4	4	2	2	2	3	2	13	3	11	11	-0.300400913	0.10965118	-2.273782895	0.803497141	6
8	4	5	3	3	4	5	3	4	4	4	5	5	5	2	4	4	5	3	15	12	15	18	1.150945479	-0.084400182	0.268753459	1.022679715	12
9	5	4	4	4	3	4	2	5	5	5	5	5	5	4	3	3	4	4	17	15	15	18	0.977552363	0.358645841	1.218716222	0.649983346	9
10	3	3	3	2	4	5	3	5	3	4	4	4	3	3	3	3	5	3	11	12	11	17	1.481490685	-1.011228058	0.692315618	-0.566815411	12
11	2	3	2	3	4	5	3	3	3	3	1	2	2	2	5	1	1	2	10	9	5	11	-0.04189344	-0.585574794	0.629684864	-2.411061886	12
12	1	2	4	4	3	2	1	1	1	1	1	2	2	2	2	2	3	2	11	3	5	11	0.279072646	0.003466027	-1.764620816	-1.924469858	6
13	4	4	4	4	2	3	4	5	4	5	3	3	3	3	2	3	4	3	16	14	9	15	0.501257234	0.684088178	1.569249641	-1.698889457	9
14	3	3	3	2	2	2	2	4	5	5	4	4	4	1	3	1	2	1	11	14	12	8	-2.023743921	-0.621921941	2.007364415	0.568125953	6
15	4	2	3	3	2	1	1	3	3	3	3	3	3	3	4	2	2	2	12	9	9	13	0.171965567	-0.404063513	0.11008367	-0.690367338	4
16	5	5	5	5	3	3	3	5	5	5	5	5	5	3	3	3	4	3	20	15	15	16	0.043978563	1.447693275	1.341974461	0.580932457	9
17	3	5	5	4	2	3	3	1	3	3	3	3	3	2	2	2	3	3	17	7	9	12	-0.136987249	1.412315779	-0.842279506	-1.068094126	8
18	4	4	4	5	4	4	4	4	5	5	5	5	5	3	3	4	5	3	17	14	15	18	0.865758569	0.49448632	0.921485027	0.776378714	12
19	5	5	5	5	4	5	5	4	5	4	5	5	1	4	4	5	3	3	20	13	11	19	1.594517344	1.58706827	0.73777007	-1.380218092	14
20	2	2	4	2	3	2	2	3	3	3	3	5	5	2	3	2	2	2	10	9	13	11	-0.707356146	-1.074345096	-0.247218266	1.467348669	7
21	5	4	4	5	4	5	5	3	3	4	5	4	5	3	5	3	3	3	18	10	14	17	0.763384128	0.870761802	-0.277114627	0.723435613	14
22	3	3	2	3	4	5	5	4	3	3	5	3	3	3	2	3	3	3	11	10	11	14	0.545930604	-0.806860868	0.10267029	-0.017117366	14
23	5	5	3	4	1	2	2	2	2	2	4	4	3	2	1	1	2	2	17	6	11	8	-1.518028764	1.322940865	-1.031505358	0.364753189	5
24	4	4	4	4	3	3	3	5	5	5	5	5	5	4	5	3	4	4	16	15	15	20	1.656417476	-0.008930597	1.202181607	0.45460399	9
25	5	2	1	2	3	4	3	4	3	4	3	3	3	4	3	3	4	3	10	11	9	17	1.636357789	-1.38318443	0.600954573	-0.971374574	10
26	4	4	4	4	2	2	2	2	3	3	3	3	5	2	2	2	1	2	16	8	11	9	-1.56922295	0.956971034	-0.394584482	0.548653686	6
27	4	4	4	5	3	3	2	4	3	3	2	5	2	3	3	3	4	3	17	10	9	16	1.152005576	0.984120383	0.037354843	-1.632520589	8
28	4	5	4	3	3	3	3	4	5	5	4	4	3	4	4	4	3	4	16	14	11	19	1.729481217	0.314215338	1.129244955	-1.11090359	9
29	3	3	4	5	2	3	3	4	4	5	3	2	3	1	1	1	2	2	15	13	8	7	-2.070081068	0.979693259	1.820472872	-1.442655712	8
30	5	5	5	5	2	2	2	4	5	4	5	5	5	2	3	5	4	3	20	13	15	17	0.416592538	1.503214192	0.469905256	0.837643995	6
31	3	3	3	3	3	3	3	3	4	4	4	3	3	3	4	2	3	3	12	11	10	15	0.778116574	-0.501176316	0.58907905	-0.839720983	9
32	4	4	3	4	3	4	4	2	1	2	4	4	4	2	1	1	2	2	15	5	12	8	-1.48965887	0.667612153	-1.458785072	1.138088308	11
33	4	3	4	4	5	5	5	4	4	4	5	5	5	4	3	4	4	3	15	12	15	18	1.08056353	-0.154196308	0.190286847	1.247767804	15
34	4	2	4	3	1	2	1	4	5	4	4	3	3	3	3	3	2	3	13	13	10	14	0.224999983	-0.198619122	1.213615287	-0.779563949	4
35	4	4	4	4	2	2	1	3	4	3	5	5	5	3	5	3	3	3	16	10	15	17	0.822074652	0.28419807	-0.398357277	1.2404081	5
36	2	1	2	1	4	3	1	1	1	1	1	3	1	2	3	2	2	3	6	3	5	12	1.114147405	-1.741659299	-1.774209531	-1.692191888	8
37	4	3	3	4	4	5	4	4	5	5	5	5	5	4	4	3	3	4	14	14	15	18	1.134005462	-0.547189557	0.948694681	0.991443637	13
38	4	4	5	5	3	3	3	3	3	3	4	4	4	2	3	2	3	3	18	9	12	13	-0.202926332	1.366731232	-0.392590915	-0.0073215	9
39	5	5	3	5	3	3	3	5	5	4	4	4	4	3	3	3	3	3	18	14	12	15	0.119266484	1.06151985	1.338818368	-0.416703186	9
40	5	5	5	5	5	4	4	4	5	4	4	4	4	2	3	3	3	2	20	13	12	13	-0.734308879	1.887416679	1.085274801	-0.30003032	13
41	3	3	3	3	5	5	5	3	4	2	4	4	4	2	2	3	3	2	12	9	12	12	-0.383870203	-0.364923071	-0.247976496	0.741202073	15
42	3	4	3	4	4	4	4	4	3	3	4	4	4	3	2	2	3	3	14	10	12	13	-0.018972915	0.078161548	0.014486508	0.270808912	12
43	5	5	5	5	4	5	4	3	4	3	5	4	5	5	3	4	3	3	20	10	14	18	0.92825184	1.461725104	-0.534012412	0.725625519	13
44	5	4	4	3	1	1	1	3	4	3	4	4	4	2	4	2	2	2	16	10	12	12	-0.653415748	0.704619738	0.186238153	0.321558107	3
45	4	2	4	3	5	5	5	5	5	4	5	5	5	3	2	2	3	2	13	14	15	12	-0.954728148	-0.453136305	1.333448182	1.607916319	15
46	5	3	3	3	4	4	4	5	5	5	5	5	5	3	4	3	4	3	14	15	15	17	0.676218131	-0.511355685	1.463937823	0.994931798	12
47	5	4	4	4	4	4	4	4	4	5	5	5	5	4	2	4	4	2	17	13	15	16	0.146519248	0.463123763	0.706161683	1.339317657	12
48	3	3	3	3	2	1	1	1	2	1	2	2	3	2	2	2	2	2	12	4	7	10	-0.38197881	0.108969489	-1.491669914	-0.901476541	4
49	3	4	2	3	1	1	1	3	3	3	3	3	1	1	2	2	1	1	12	9	7	7	-1.570279744	0.130475784	0.579141316	-1.276949152	3
50	4	4	4	4	2	3	2	4	4	4	5	4	5	3	3	2	2	2	16	12	14	12	-0.976461278	0.536937272	0.717811015	1.141465196	7
51	3	4	4	5	5	4	4	5	5	4	5	5	5	4	4	3	4	4	16	14	15	19	1.396353475	0.152484811	0.822164547	0.584713852	13
52	4	4	3	3	3	4	3	3	2	3	3	3	3	2	2	2	3	3	14	8	9	12	0.039680816	0.320938175	-0.382761397	-0.843531163	10
53	2	3	2	2	2	2	2	3	3	3	4	4	3	2	2	2	2	2	9	9	11	10	-0.687029096	-1.183013793	0.037591991	0.531161067	6
54	4	4	4	4	1	1	3	1	3	3	4	4	4	4	3	3	3	3	16	7	12	16	0.900534449	0.537948547	-1.23489571	0.352388923	5
55	4	5	5	5	2	2	2	5	5	5	4	5	5	3	3	3	3	3	19	15	14	15	-0.18791371	1.257308249	1.442751932	0.348457144	6
56	3	3	2	2	4	4	5	4	4	4	4	4	4	3	2	3	2	3	10	12	12	13	-0.001097051	-1.247307479	0.760575717	0.617480345	13
57	2	3	2	3	5	4	4	1	2	3	4	4	4	2	3	3	3	3	10	6	12	14	0.678217158	-1.100301006	-1.387420039	0.905214423	13
58	4	4	3	4	4	4	4	3	5	3	5	5	5	3	3	4	3	4	15	11	15	17	0.922743744	-0.022432756	-0.216508153	1.309878323	12
59	3	3	4	3	5	5	5	4	4	4	5	5	5	3	2	3	3	2	13	12	15	13	-0.535512609	-0.450034122	0.517366406	1.777500404	15
60	3	3	3	2	3	4	3	2	2	2	3	3	3	2	2	2	2	1	11	6	9	9	-0.980970166	-0.357671192	-0.783074451	0.020756082	10
61	3	4	4	4	3	3	3	2	2	2	3	1	3	2	1	1	1	1	15	6	7	6	-2.087431298	1.216430264	-0.51752849	-0.969974389	9
62	3	3	4	4	1	1	2	4	4	4	5	5	5	3	4	4	3	4	14	12	15	18	1.25368776	-0.401891841	0.121134125	1.15794797	4
63	2	3	3	2	2	2	2	3	4	4	3	3	3	1	3	3	2	2	10	11	9	11	-0.503388708	-0.774488456	0.846233133	-0.631328731	6
64	3	3	4	3	2	3	3	4	3	4	4	4	3	3	3	3	3	3	13	11	11	15	0.712759581	-0.295769757	0.353836916	-0.348917035	8
65	5	5	5	4	2	3	4	5	5	5	5	5	5	4	3	3	3	3	19	15	15	16	0.06968756	1.073210905	1.332957233	0.786356972	9
66	4	5	4	3	3	3	3	3	2	3	4	3	4	3	3	3	2	3	16	8	11	14	0.303345658	0.674500769	-0.711950947	-0.024715382	9
67	5	4	2	3	4	4	4	3	4	3	4	4	4	4	3	3	3	3	14	10	12	16	0.868791931	-0.209816879	-0.078217075	0.281997402	12
68	2	3	2	2	4	1	1	5	4	4	5	3	3	3	1	1	1	1	9	13	11	7	-2.042844043	-1.120845652	1.736672095	0.50206511	6
69	2	1	2	2	2	3	3	1	1	2	1	3	2	1	1	2	2	2	7	4	6	8	-0.55934058	-1.307325163	-1.280927087	-0.87814872	8
70	2	2	2	2	4	5	4	1	1	1	3	3	3	2	2	2	2	2	8	3	9	10	-0.183691099	-1.247316502	-1.954195832	0.33161985	13
71	2	2	3	2	1	2	1	2	2	2	2	2	3	1	1	1	1	1	9	6	7	5	-2.056872165	-0.569553413	-0.417956864	-0.453033969	4
72	3	4	4	5	3	2	2	1	2	1	3	3	3	2	3	2	2	3	16	4	9	12	0.085001912	1.136532901	-1.881957108	-0.690633117	7
73	4	4	2	2	3	3	3	2	2	3	1	2	2	1	1	1	3	1	12	7	5	7	-1.348542841	0.240359745	0.070796819	-1.922537431	9
74	2	2	3	2	5	4	5	1	4	4	4	3	2	2	2	2	2	2	9	9	9	10	-0.599284543	-0.984981738	0.22450654	-0.426799411	14
75	4	4	4	4	3	3	3	1	2	2	4	3	3	1	2	1	2	3	16	5	10	9	-0.948927093	1.187012627	-1.414593754	-0.201559593	9
76	4	4	4	4	1	2	1	3	5	4	5	3	3	4	4	4	3	3	16	12	11	18	1.317199286	0.48730101	0.576664415	-0.786717783	4
77	3	3	3	3	2	3	2	1	2	1	3	3	1	2	3	2	2	3	12	4	7	12	0.595979007	0.020120719	-1.641493886	-1.448871924	7
78	3	3	4	3	4	4	3	2	3	2	4	3	3	4	3	3	3	2	13	7	10	15	0.791928846	-0.097629841	-0.917394223	-0.287599708	11
79	4	3	3	4	5	5	5	4	4	5	5	5	5	4	3	4	3	4	14	13	15	18	1.194061518	-0.563037443	0.507468307	1.235998437	15
80	5	5	5	5	5	5	5	3	2	3	5	5	5	4	4	4	4	3	20	8	15	19	1.411931855	1.345738705	-1.339045523	1.129495816	15
81	3	2	2	3	1	2	2	2	2	2	3	1	3	1	2	2	2	1	10	6	7	8	-1.189534038	-0.421856623	-0.480038333	-0.730295112	5
82	3	3	3	3	4	5	5	3	4	3	5	4	3	2	4	4	4	3	12	10	12	17	1.364720034	-0.623396643	-0.134041007	0.012626032	14
83	4	3	4	5	1	2	1	3	3	3	4	4	4	2	2	2	3	3	16	9	12	12	-0.417823384	0.781132827	-0.326224395	0.284812186	4
84	3	4	3	4	2	3	3	2	2	2	3	3	3	2	2	2	3	2	14	6	9	11	-0.332977635	0.498319799	-0.982336338	-0.552695095	8
85	4	3	3	5	5	5	5	5	4	5	5	5	5	4	3	4	3	4	15	14	15	18	1.098153585	-0.27518806	0.853417152	1.053196205	15
86	5	4	4	4	2	2	2	2	3	2	4	4	4	3	2	3	3	3	17	7	12	14	0.25261964	0.967458865	-1.206765084	0.429977476	6
87	4	4	4	5	2	3	2	3	2	4	4	3	4	1	1	2	1	1	17	9	11	6	-2.651294914	1.39977348	0.18756905	0.553761692	7
88	4	5	4	5	3	4	4	4	4	4	4	4	4	3	3	3	3	3	18	12	12	15	0.231205839	1.143041108	0.585374064	-0.275302029	11
89	4	3	4	4	5	5	5	5	5	4	5	5	5	4	4	4	4	2	15	14	15	18	0.81120132	-0.166004384	1.030705597	1.106329278	15
90	5	5	5	4	2	1	2	2	3	2	4	4	4	3	3	3	3	3	19	7	12	15	0.467516691	1.553057271	-1.273131603	0.137843791	5
91	5	5	5	5	3	3	3	4	5	3	4	4	4	3	3	3	3	3	20	12	12	15	0.104380958	1.801833745	0.51661126	-0.421202952	9
92	2	2	2	1	2	2	2	3	3	3	3	1	4	2	2	2	2	2	7	9	8	10	-0.577223132	-1.566494904	0.347044102	-0.453580339	6
93	3	4	3	3	3	4	3	5	3	5	5	5	5	5	3	3	3	3	13	13	15	17	0.863094796	-0.848252143	0.681886423	1.376103994	10
94	4	4	4	3	3	3	3	3	2	3	3	2	3	3	4	2	3	4	15	8	8	16	1.41664434	0.494381267	-0.529641034	-1.7848775	9
95	2	3	2	2	2	3	2	2	5	4	4	4	4	2	2	2	2	3	9	11	12	11	-0.563326169	-1.29837497	0.551816921	0.734998448	7
96	3	3	2	3	3	3	3	3	4	3	4	4	4	3	2	2	2	2	11	10	12	11	-0.714839204	-0.75975487	0.255469487	0.849012265	9
97	2	4	4	4	3	3	3	3	3	3	3	2	2	4	3	3	3	3	14	9	7	16	1.343845816	0.344840044	-0.090649045	-2.170952971	9
98	3	3	4	3	3	2	3	3	4	3	3	5	3	2	2	2	2	2	13	10	11	10	-0.962961564	0.020084562	0.266212223	0.171411044	8
99	4	4	4	4	3	3	2	4	4	4	5	5	5	3	3	3	3	1	16	12	15	13	-0.835615756	0.418463415	0.630867953	1.63559184	8
100	1	3	2	2	2	2	2	1	3	3	2	1	2	2	1	1	1	1	8	7	5	6	-1.613523408	-0.788609653	0.134239134	-1.510469521	6
101	3	3	4	3	5	5	5	4	4	4	4	1	3	3	3	3	3	3	13	12	8	15	0.722099056	-0.011249674	1.013930115	-1.756215121	15
102	4	4	4	4	4	5	5	2	3	2	4	4	4	2	2	2	3	3	16	7	12	12	-0.299850406	0.853236154	-1.066575471	0.448652489	14
103	1	2	1	1	2	2	2	3	1	2	2	3	3	2	3	2	3	2	5	6	8	12	0.567020815	-2.283176542	-0.789952032	-0.403466234	6
104	3	3	2	3	3	3	3	1	2	1	3	1	3	2	2	2	2	2	11	4	7	10	-0.35597578	-0.176475927	-1.414800829	-0.842848628	9
105	2	1	1	2	3	3	2	3	3	3	3	3	3	2	2	2	2	2	6	9	9	10	-0.451942869	-2.002004528	0.280952333	-0.037203371	8
106	5	5	5	3	1	4	5	4	4	3	5	5	4	4	4	4	4	2	18	11	14	18	1.00953799	0.858976758	-0.038114643	0.611444788	10
107	3	2	3	3	3	3	3	4	5	4	3	3	3	3	2	3	3	3	11	13	9	14	0.424861176	-0.715585436	1.302135954	-1.10044643	9
108	4	4	4	1	4	4	4	3	3	3	4	4	4	3	3	3	3	3	13	9	12	15	0.693677019	-0.350753814	-0.463908489	0.421115605	12
109	3	4	4	3	4	3	4	1	1	2	4	4	4	2	2	2	2	2	14	4	12	10	-0.795886432	0.34695894	-1.951701452	1.179693844	11
110	4	4	3	4	1	2	1	4	4	4	3	4	3	3	3	3	3	3	15	12	10	15	0.599190733	0.305712969	0.804277784	-0.96937837	4
111	4	4	3	5	2	2	2	4	4	5	4	4	4	3	3	3	3	3	16	13	12	15	0.266934041	0.450158369	1.024496951	-0.167628784	6
112	2	3	2	2	3	4	3	2	3	5	3	3	4	2	2	2	2	2	9	10	10	10	-0.831143325	-1.206278842	0.53267908	0.197571517	10
113	2	5	5	4	5	4	4	3	3	3	5	5	5	3	3	3	3	3	16	9	15	15	0.275946999	0.505893268	-0.798859955	1.441703211	13
114	2	2	3	2	2	2	3	2	2	2	4	3	4	3	2	3	3	3	9	6	11	14	0.775773999	-1.301196505	-1.378666788	0.618102519	7
115	4	4	3	3	3	2	2	3	3	3	4	3	3	3	3	3	3	3	14	9	10	15	0.810520661	0.099379194	-0.245571279	-0.64232781	7
116	4	4	3	4	4	4	4	4	5	5	4	4	4	1	2	2	2	2	15	14	12	9	-1.792942898	0.516969382	1.755746356	0.253823063	12
117	5	5	4	5	3	3	4	4	5	5	5	5	5	4	4	4	4	3	19	14	15	19	1.05528509	0.939704773	0.885517798	0.667630888	10
118	4	4	2	2	4	4	5	3	4	4	4	4	4	4	3	4	4	3	12	11	12	18	1.549349733	-0.906898148	0.181753352	0.206726907	13
119	2	2	2	4	2	1	2	3	4	2	3	3	3	2	2	3	3	2	10	9	9	12	-0.053612187	-0.748595169	0.058910479	-0.524987544	5
120	4	3	4	3	3	3	3	4	4	5	2	2	3	2	2	2	2	1	14	13	7	9	-1.485988273	0.507444881	1.894899402	-1.64088494	9
121	4	4	4	4	3	2	2	3	5	5	5	5	5	4	3	4	5	3	16	13	15	19	1.272486872	0.118129261	0.527858725	0.937601178	7
122	1	2	2	1	2	2	2	4	5	5	3	3	4	1	1	1	1	1	6	14	10	5	-2.645366888	-1.820431736	2.289117075	0.415111404	6
123	5	5	5	5	3	5	4	5	1	5	5	5	5	4	4	3	4	4	20	11	15	19	1.466347317	1.184064153	-0.275989156	0.68194267	12
124	4	3	2	2	3	3	3	2	1	2	4	3	4	2	2	2	2	2	11	5	11	10	-0.634861981	-0.615052617	-1.387374131	0.96763552	9
125	2	2	2	2	2	2	2	2	2	2	2	2	2	3	3	3	3	3	8	6	6	15	1.597313196	-1.371916397	-0.93213203	-1.754129663	6
126	4	4	4	4	3	2	2	3	4	4	4	4	4	3	3	3	3	3	16	11	12	15	0.368997523	0.546960474	0.253292914	-0.000866956	7
127	4	2	5	4	4	3	4	1	2	3	3	3	3	2	1	2	2	2	15	6	9	9	-1.100551447	0.855348903	-0.974604724	-0.291227168	11
128	2	2	3	2	1	2	1	2	2	2	2	3	3	3	2	3	2	1	9	6	8	11	-0.224524494	-1.023122512	-0.84197499	-0.255015711	4
129	2	2	4	4	2	5	5	3	3	4	5	5	5	3	3	3	3	3	12	10	15	15	0.395442703	-0.803451976	-0.332001679	1.732642139	12
130	2	2	3	2	3	2	2	2	2	2	3	4	4	2	1	1	2	2	9	6	11	8	-1.208751386	-1.023766188	-0.995549362	1.036064099	7
131	5	5	5	4	3	3	4	4	5	5	5	5	5	4	4	3	3	4	19	14	15	18	0.884934453	0.991583692	0.832496257	0.602555623	10
132	4	4	4	5	5	4	4	4	5	4	5	5	5	3	3	3	3	3	17	13	15	15	-0.050193592	0.64914221	0.699196553	1.106853188	13
133	4	4	4	4	1	1	1	4	4	4	5	5	5	3	3	3	3	2	16	12	15	14	-0.371695085	0.369666701	0.490416405	1.463328062	3
134	2	1	2	2	3	3	3	4	4	4	4	4	4	3	3	3	3	3	7	12	12	15	0.791228649	-2.200390613	0.747176846	0.572702192	9
135	1	3	1	3	2	1	2	1	1	1	3	3	3	2	2	2	3	3	8	3	9	12	0.630967454	-1.291287987	-2.103432925	-0.042370036	5
136	4	3	4	3	2	2	3	2	2	2	3	1	3	1	1	1	2	1	14	6	7	6	-2.002662035	0.917968547	-0.481100461	-0.946865209	7
137	5	4	5	5	2	2	2	5	5	4	4	3	4	3	3	3	3	3	19	14	11	15	0.076431372	1.508091863	1.364771113	-0.937705401	6
138	3	2	3	4	1	2	1	2	2	3	3	3	3	2	2	2	3	2	12	7	9	11	-0.313158928	-0.169864163	-0.574066412	-0.442100325	4
139	2	1	1	1	4	4	3	1	2	1	3	3	2	2	1	2	2	3	5	4	8	10	0.187719153	-2.101646609	-1.581829314	-0.119462546	11
140	5	5	5	5	3	3	3	5	5	2	3	5	3	2	3	3	4	4	20	12	11	16	0.807229522	1.871398417	0.415662669	-1.265680365	9
141	4	2	4	2	2	3	3	1	1	1	3	3	3	2	3	2	2	2	12	3	9	11	-0.084137571	-0.124117947	-2.049458759	-0.013991706	8
142	5	5	5	5	4	4	4	4	5	4	5	5	5	4	4	4	4	2	20	13	15	18	0.597519968	1.373152974	0.600714154	0.823854261	12
143	4	4	4	4	2	3	2	3	3	3	4	5	5	2	2	4	2	2	16	9	14	12	-0.803367718	0.582845988	-0.534142561	1.641710487	7
144	1	1	1	1	2	3	3	2	1	1	2	1	2	1	1	2	2	1	4	4	5	7	-0.830321192	-1.993074025	-0.98507923	-0.999300521	8
145	5	5	5	4	4	3	3	2	5	4	4	4	4	4	2	5	4	3	19	11	12	18	1.0963391	1.320002819	-0.060292278	-0.202855021	10
146	3	4	4	4	3	4	4	5	4	3	4	4	4	3	3	4	4	3	15	12	12	17	1.044792812	0.218439124	0.450374373	-0.213849812	11
147	1	1	4	3	4	5	5	2	2	1	5	3	3	1	2	1	1	1	9	5	11	6	-1.922538737	-0.707883965	-1.154043386	1.107017836	14
148	3	3	4	4	4	3	3	5	5	5	4	4	4	4	3	3	3	4	14	15	12	17	1.014622773	-0.234521607	1.518564494	-0.449713608	10
149	3	4	3	4	4	4	4	5	4	5	5	3	3	3	3	2	3	3	14	14	11	14	0.162392025	0.034554766	1.592326232	-0.770160381	12
150	3	3	3	3	2	3	2	3	5	5	4	4	4	4	2	3	2	3	12	13	12	14	0.082314271	-0.703601982	1.045712576	0.350559207	7
151	3	3	2	3	3	2	3	3	3	4	4	4	4	2	3	3	3	3	11	10	12	14	0.407783589	-0.92334607	0.054069405	0.50217908	8
152	2	2	1	2	4	5	5	3	2	3	4	4	3	3	3	2	3	3	7	8	11	14	0.929493542	-2.059339873	-0.487618757	0.363078969	14
153	4	4	4	4	3	4	4	3	5	3	5	4	4	3	2	3	2	3	16	11	13	13	-0.371816128	0.655083745	0.199050538	0.631515686	11
154	4	4	4	4	4	4	4	3	1	1	4	4	4	3	2	3	2	2	16	5	12	12	-0.312127695	0.778020113	-1.774245496	0.950635557	12
155	3	2	1	2	4	3	3	3	4	4	3	4	4	2	2	2	2	2	8	11	11	10	-0.868117763	-1.6332531	0.81793018	0.655686535	10
156	3	2	2	3	2	2	2	2	2	3	1	2	2	2	2	1	1	2	10	7	5	8	-0.873433263	-0.465624818	-0.039880028	-1.810347385	6
157	3	3	3	3	4	5	4	2	2	2	4	4	4	2	2	2	2	2	12	6	12	10	-0.816225022	-0.299244256	-1.18536773	1.158125226	13
158	3	3	3	3	4	3	2	3	3	3	4	3	3	4	2	3	3	3	12	9	10	15	0.898367747	-0.498247545	-0.27258115	-0.43228551	9
159	2	2	1	2	3	2	2	2	3	2	4	4	3	3	2	2	2	1	7	7	11	10	-0.639751431	-1.789432202	-0.543811363	1.035112106	7
160	3	3	2	4	3	3	3	4	3	4	3	5	5	4	4	4	3	4	12	11	13	19	1.888673736	-1.091032854	-0.053860263	0.605193625	9
161	5	4	4	4	4	4	4	4	4	4	5	5	5	4	3	4	4	3	17	12	15	18	0.988962765	0.41048563	0.17739743	1.127935266	12
162	3	3	3	3	5	5	5	3	3	4	5	5	5	3	2	3	2	2	12	10	15	12	-0.701970908	-0.75331517	-0.113280494	2.212578504	15
163	1	2	2	2	3	3	3	4	3	4	3	3	3	2	3	2	2	3	7	11	9	12	0.1758909	-1.796107359	0.805921784	-0.646324006	9
164	5	5	5	4	5	5	5	5	5	4	5	5	5	2	3	3	3	3	19	14	15	14	-0.488004384	1.301947716	1.047777611	0.902187419	15
165	2	2	4	3	2	1	1	2	1	2	1	1	3	1	1	2	2	2	11	5	5	8	-0.897477785	0.059545633	-0.919889545	-1.648589512	4
166	3	3	3	3	5	5	5	4	3	3	4	4	4	3	2	2	3	3	12	10	12	13	0.082066598	-0.540651465	0.034636617	0.444992029	15
167	3	5	3	5	4	5	5	2	3	2	3	3	3	2	2	2	2	3	16	7	9	11	-0.397627026	1.110633628	-0.75504607	-0.856348804	14
168	2	2	3	2	2	2	2	3	4	4	1	3	1	2	2	1	2	2	9	11	5	9	-0.629687744	-0.779394107	1.315248314	-2.425636583	6
169	3	2	3	3	4	4	4	5	5	5	5	5	5	3	3	2	3	3	11	15	15	14	-0.132671963	-1.198598068	1.60949538	1.368103116	12
170	2	3	3	2	2	2	2	4	3	2	3	3	3	2	2	2	3	2	10	9	9	11	-0.279833107	-0.715299952	0.10309454	-0.569926737	6
171	3	4	4	3	2	3	3	2	2	1	3	2	3	2	2	3	2	2	14	5	8	11	-0.289699138	0.632219501	-1.360895371	-0.745839187	8
172	4	5	3	5	4	5	5	5	5	4	5	5	5	4	4	3	3	3	17	14	15	17	0.554358152	0.457640502	1.026825149	0.870310414	14
173	3	3	3	4	3	2	2	3	2	2	1	3	2	3	2	2	3	2	13	7	6	12	0.254784298	0.234721988	-0.440503952	-1.944993768	7
174	2	3	2	3	3	3	2	2	4	2	4	3	3	2	2	2	2	2	10	8	10	10	-0.697879675	-0.691344527	-0.244415747	0.084660418	8
175	4	4	4	4	4	5	5	4	4	4	5	5	5	2	4	4	2	2	16	12	15	14	-0.420841851	0.373498271	0.469203075	1.54867676	14
176	4	3	5	3	5	5	4	3	3	3	3	3	3	3	2	3	2	3	15	9	9	13	0.140634583	0.578636537	-0.21161098	-0.877003086	14
177	3	3	3	3	4	5	5	4	4	4	5	5	5	3	3	4	3	4	12	12	15	17	1.056062719	-0.989840754	0.179915365	1.44099909	14
178	5	5	5	5	2	2	2	2	2	2	5	5	5	3	3	3	3	3	20	6	15	15	0.25160458	1.642590458	-1.890487446	1.549137533	6
179	1	1	2	2	1	2	2	2	2	4	3	3	4	2	2	2	2	2	6	8	10	10	-0.550446597	-2.045161038	-0.176612455	0.583368631	5
180	3	3	4	3	4	4	4	2	2	1	3	2	3	1	1	2	1	1	13	5	8	6	-1.972764301	0.595182882	-1.025252255	-0.235223719	12
181	4	5	4	5	4	3	3	4	4	4	4	4	4	1	2	2	2	1	18	12	12	8	-2.268484116	1.551540132	1.09527849	0.337524142	10
182	5	4	3	5	3	4	4	5	5	5	5	5	5	4	4	3	4	3	17	15	15	18	0.826843227	0.329531411	1.389827842	0.716618639	11
183	4	5	4	5	2	2	2	1	1	1	4	4	4	2	2	2	2	3	18	3	12	11	-0.477929252	1.535729142	-2.498141784	0.795167889	6
184	3	3	3	3	3	2	3	4	5	4	4	4	4	3	3	3	3	3	12	13	12	15	0.457531708	-0.666275169	1.024930773	0.088314398	8
185	3	3	4	3	4	3	4	3	2	2	3	1	3	2	1	2	2	2	13	7	7	9	-0.923589463	0.447760793	-0.411466916	-1.18165656	11
186	4	4	4	4	4	4	4	3	4	4	5	5	5	3	3	3	3	3	16	11	15	15	0.128977757	0.343602364	-0.002266403	1.39131624	12
187	1	1	1	1	1	2	1	2	2	2	3	3	1	1	1	1	1	1	4	6	7	5	-1.591066049	-2.095166349	-0.310937974	-0.336570599	4
188	4	3	3	3	4	4	4	2	2	2	3	3	3	2	2	2	2	3	13	6	9	11	-0.162001599	0.111767825	-1.069281684	-0.434521447	12
189	2	2	2	2	2	2	2	3	4	3	3	2	2	1	2	1	1	1	8	10	7	6	-1.867896229	-0.96562151	1.078056728	-0.999069432	6
190	4	3	3	2	2	2	3	2	2	2	3	5	5	2	2	2	2	2	12	6	13	10	-0.921490344	-0.473816253	-1.294910488	1.794400967	7
191	4	4	4	5	3	3	2	2	3	4	4	4	4	2	2	2	2	2	17	9	12	10	-1.295091564	1.133778781	-0.13895945	0.537478171	8
192	1	2	5	3	4	4	5	2	3	3	4	3	3	4	4	3	4	3	11	8	10	18	1.934266436	-0.766520552	-0.750276734	-0.729457012	13
193	3	3	2	3	3	2	2	4	3	4	3	1	4	2	3	3	2	3	11	11	8	13	0.182025023	-0.613183169	0.812635501	-1.164385151	7
194	4	5	5	5	5	5	5	3	3	3	4	3	4	3	3	3	3	3	19	9	11	15	0.388244606	1.621677716	-0.446100137	-0.524642078	15
195	3	4	4	3	2	2	1	1	3	2	4	3	3	2	2	2	4	4	14	6	10	14	0.831324263	0.397431821	-1.400150572	-0.644117546	5
196	1	1	1	1	4	3	4	2	3	4	2	2	2	2	2	2	2	2	4	9	6	10	-0.130246952	-2.394667944	0.570119064	-1.291055553	11
197	5	5	5	5	5	5	4	5	5	5	5	5	5	4	3	3	4	3	20	15	15	17	0.354798933	1.359185598	1.294297004	0.55935269	14
198	4	5	3	4	3	3	3	4	4	4	5	5	5	3	4	4	3	4	16	12	15	18	1.177996491	0.138091321	0.139097669	1.035193907	9
199	3	3	3	3	3	3	3	3	4	3	1	3	3	1	1	1	2	1	12	10	7	6	-2.09879914	0.194545697	0.942139078	-1.146031896	9
200	3	3	3	3	2	2	2	1	5	1	2	3	3	1	1	1	1	1	12	7	8	5	-2.387585602	0.344292306	-0.204878523	-0.352263956	6
201	3	2	4	3	2	3	2	1	2	1	3	3	1	2	2	2	2	3	12	4	7	11	0.265495462	0.100382372	-1.664568678	-1.334160873	7
202	4	5	4	4	3	3	3	2	1	1	3	2	3	3	3	2	3	3	17	4	8	14	0.785023287	1.3260387	-1.87037587	-1.327752709	9
203	4	5	5	5	3	4	4	4	4	4	5	3	3	3	3	3	4	3	19	12	11	16	0.632383796	1.571804994	0.625079043	-1.090392515	11
